# Supplementary material for: The effectiveness of anterior unilateral bite turbos in correcting incisal plane cant and asymmetric overbite: a prospective clinical study
Source: Sci Rep. 2025 May 6;15:15772. doi: 10.1038/s41598-025-01035-w (PMC12055995; doi:10.1038/s41598-025-01035-w)
Supplement: Supplementary file 1 — Supplementary Material 1 [file 41598_2025_1035_MOESM1_ESM.xlsx]

## Sheet: abs
Supplementary Table 1. Raw data of patient demographics and cant measurements. CLIGIP, cant of the lower incisal gingival margin to the inter-pupillary line; CLIIP, cant of the lower incisal plane to the inter-pupillary line; CLIGUIG, cant of the lower incisal gingival margin to the upper incisal gingival margin; CLIUI, cant of the lower incisal plane to the upper incisal plane; CUIGIP, cant of t…
patient	male	AGE	class	extraction	labial	iatrogenic	time_to_turbo	Time_with_turbo	Age_T2	overbite	vertical_pattern	SNMP_0	SNMP_2	SNMP_20	CUIIP_0	CLIUI_0	CLIIP_0	CGUIIP_0	CGLIUI_0	CGLIIP_0	CUIIP_1	CLIUI_1	CLIIP_1	CGUIIP_1	CGLIUI_1	CGLIIP_1	CUIIP_2	CLIUI_2	CLIIP_2	CGUIIP_2	CGLIUI_2	CGLIIP_2	CUIIP_10	CLIUI_10	CLIIP_10	CGUIIP_10	CGLIUI_10	CGLIIP_10	CUIIP_21	CLIUI_21	CLIIP_21	CGUIIP_21	CGLIUI_21	CGLIIP_21	CUIIP_20	CLIUI_20	CLIIP_20	CGUIIP_20	CGLIUI_20
1	1	23	1	1	1	1	32	4	26.2	2	2	33.72	31.31	-2.41	0.98	2.48	3.46	1.42	2.4	3.82	0.61	3.54	4.15	-0.79	6.19	5.4	-0.16	2.61	2.45	0.13	5.02	5.15	-0.37	1.06	0.69	-2.21	3.79	1.58	-0.77	-0.93	-1.7	0.92	-1.17	-0.25	-1.14	0.13	-1.01	-1.29	2.62
2	0	25	1	0	0	1	25	6	27.8	3	2	32.18	32.21	0.03	0.35	0.29	0.64	-0.7	1.39	0.69	-1.69	2.41	0.72	-2.63	5.61	2.98	-0.01	1.56	1.55	-1.87	4.64	2.77	-2.04	2.12	0.08	-1.93	4.22	2.29	1.68	-0.85	0.83	0.76	-0.97	-0.21	-0.36	1.27	0.91	-1.17	3.25
3	0	32	1	1	0	1	32	5	35.3	2	3	38.23	37.36	-0.87	0.11	-3.45	-3.34	-0.55	-2.43	-2.98	-4.14	4.51	0.37	-4.11	3.95	-0.16	-3.44	-0.39	-3.83	-3.34	-1.07	-4.41	-4.25	7.96	3.71	-3.56	6.38	2.82	0.7	-4.9	-4.2	0.77	-5.02	-4.25	-3.55	3.06	-0.49	-2.79	1.36
4	0	24	2	1	1	1	24	7	26.8	3	2	34.35	35.83	1.48	-3.51	1.36	-2.15	-3.28	1.02	-2.26	-4.2	3.57	-0.63	-4.65	2.17	-2.48	-1.57	0.08	-1.49	-1.01	-1.07	-2.08	-0.69	2.21	1.52	-1.37	1.15	-0.22	2.63	-3.49	-0.86	3.64	-3.24	0.4	1.94	-1.28	0.66	2.27	-2.09
5	0	20	1	1	1	1	25	5	22.7	2	2	33.76	31.82	-1.94	2.45	1.27	3.72	0	5.82	5.82	0.11	2.46	2.57	-1.16	4.55	3.39	0.81	0.89	1.7	0.81	2.22	3.03	-2.34	1.19	-1.15	-1.16	-1.27	-2.43	0.7	-1.57	-0.87	1.97	-2.33	-0.36	-1.64	-0.38	-2.02	0.81	-3.6
6	0	22	1	1	0	1	19	6	24.3	1	2	36.62	35.54	-1.08	2.22	-0.87	1.35	2.78	-0.59	2.19	2.62	1.79	4.41	2.33	0.92	3.25	3.43	-0.26	3.17	2.8	-0.36	2.44	0.4	2.66	3.06	-0.45	1.51	1.06	0.81	-2.05	-1.24	0.47	-1.28	-0.81	1.21	0.61	1.82	0.02	0.23
7	0	25	3	0	1	1	22	4	27.3	2	2	28.74	30.46	1.72	-0.46	-0.77	-1.23	-0.44	-0.79	-1.23	0.4	1.61	2.01	-0.72	2.33	1.61	0.34	0.63	0.97	0.32	1.69	2.01	0.86	2.38	3.24	-0.28	3.12	2.84	-0.06	-0.98	-1.04	1.04	-0.64	0.4	0.8	1.4	2.2	0.76	2.48
8	0	20	2	1	1	1	21	4	22.3	3	2	32.41	33.96	1.55	-1.52	0.88	-0.64	-2.04	2.18	0.14	-1.28	3.19	1.91	-1.52	3.52	2	-0.82	0.16	-0.66	-1.69	1.81	0.12	0.24	2.31	2.55	0.52	1.34	1.86	0.46	-3.03	-2.57	-0.17	-1.71	-1.88	0.7	-0.72	-0.02	0.35	-0.37
9	0	28	1	0	1	1	18	5	30.1	3	1	22.96	24.95	1.99	-0.45	-0.49	-0.94	0.33	-0.9	-0.57	-0.23	2.84	2.61	-0.81	1.8	0.99	0.22	-0.71	-0.49	0.23	-2.03	-1.8	0.22	3.33	3.55	-1.14	2.7	1.56	0.45	-3.55	-3.1	1.04	-3.83	-2.79	0.67	-0.22	0.45	-0.1	-1.13
10	0	23	1	1	1	1	13	7	24.8	1	3	39.15	36.78	-2.37	2.16	-0.13	2.03	2.12	-0.61	1.51	-2.33	1.87	-0.46	-1.73	0.81	-0.92	-1.15	-0.39	-1.54	-1.39	-0.14	-1.53	-4.49	2	-2.49	-3.85	1.42	-2.43	1.18	-2.26	-1.08	0.34	-0.95	-0.61	-3.31	-0.26	-3.57	-3.51	0.47
11	0	24	1	1	0	0	19	4	26.1	3	3	38.44	38	-0.44	-0.22	6.66	6.44	-0.19	10.48	10.29	-0.28	1.85	1.57	0.24	2.63	2.87	0.66	-0.83	-0.17	0.63	-0.74	-0.11	-0.06	-4.81	-4.87	0.43	-7.85	-7.42	0.94	-2.68	-1.74	0.39	-3.37	-2.98	0.88	-7.49	-6.61	0.82	-11.22
12	0	20	1	1	1	1	13	5	21.7	3	2	29.22	30.52	1.3	2.45	-3.06	-0.61	1.95	-2.67	-0.72	0.72	1.98	2.7	0.46	4.43	4.89	0.23	-0.4	-0.17	0.11	0.95	1.06	-1.73	5.04	3.31	-1.49	7.1	5.61	-0.49	-2.38	-2.87	-0.35	-3.48	-3.83	-2.22	2.66	0.44	-1.84	3.62
13	0	20	1	1	1	1	20	10	22.7	2	2	33.11	34.93	1.82	-2.18	0.65	-1.53	-1.81	0.94	-0.87	-0.67	2.04	1.37	-0.31	1.47	1.16	1.39	-0.52	0.87	1.62	-1.11	0.51	1.51	1.39	2.9	1.5	0.53	2.03	2.06	-2.56	-0.5	1.93	-2.58	-0.65	3.57	-1.17	2.4	3.43	-2.05
14	0	25	1	0	1	0	11	5	26.5	3	3	38.06	38.1	0.04	-2.34	6.85	4.51	-2.97	10.42	7.45	-2.54	3.18	0.64	-2.92	6.36	3.44	-2.05	0.19	-1.86	-2.37	2	-0.37	-0.2	-3.67	-3.87	0.05	-4.06	-4.01	0.49	-2.99	-2.5	0.55	-4.36	-3.81	0.29	-6.66	-6.37	0.6	-8.42
15	0	24	1	1	0	0	16	4	25.8	3	3	37.19	37.08	-0.11	-1.6	7.44	5.84	-1.23	7.86	6.63	-2.55	4.32	1.77	-2.36	0.78	-1.58	-1.14	0.62	-0.52	-1.09	-1.48	-2.57	-0.95	-3.12	-4.07	-1.13	-7.08	-8.21	1.41	-3.7	-2.29	1.27	-2.26	-0.99	0.46	-6.82	-6.36	0.14	-9.34
16	0	16	3	0	1	1	12	5	17.6	1	2	31.46	31.5	0.04	-1.42	1.51	0.09	-1.26	1.73	0.47	-2.35	1.84	-0.51	-1	1.68	0.68	-1.92	0.39	-1.53	-1.46	0.56	-0.9	-0.93	0.33	-0.6	0.26	-0.05	0.21	0.43	-1.45	-1.02	-0.46	-1.12	-1.58	-0.5	-1.12	-1.62	-0.2	-1.17
17	0	29	1	0	0	1	13	4	30.6	1	2	27.24	28.07	0.83	-3.7	0.21	-3.49	-3.49	-0.45	-3.94	-3.44	2.62	-0.82	-2.24	0.43	-1.81	-2.37	0.87	-1.5	-1.71	-0.83	-2.54	0.26	2.41	2.67	1.25	0.88	2.13	1.07	-1.75	-0.68	0.53	-1.26	-0.73	1.33	0.66	1.99	1.78	-0.38
18	0	23	1	0	1	0	12	6	24.7	2	3	40.75	40.83	0.08	1.5	1.94	3.44	-0.22	4.36	4.14	-0.75	2.93	2.18	-0.77	3.91	3.14	-0.25	2.13	1.88	-0.26	2.13	1.87	-2.25	0.99	-1.26	-0.55	-0.45	-1	0.5	-0.8	-0.3	0.51	-1.78	-1.27	-1.75	0.19	-1.56	-0.04	-2.23
19	1	22	3	0	1	1	12	7	23.8	1	2	30.86	30.88	0.02	-0.68	0.64	-0.04	-0.46	0.76	0.3	-2.41	2.23	-0.18	-2.02	4.25	2.23	-1.67	-0.71	-2.38	-1.35	1.41	0.06	-1.73	1.59	-0.14	-1.56	3.49	1.93	0.74	-2.94	-2.2	0.67	-2.84	-2.17	-0.99	-1.35	-2.34	-0.89	0.65
20	0	22	1	1	0	0	21	5	24.3	2	2	33.51	32.81	-0.7	-0.36	1.33	0.97	0.09	2.46	2.55	-0.57	2.23	1.66	-0.82	1.65	0.83	1.03	1.23	2.26	0.21	1.25	1.46	-0.21	0.9	0.69	-0.91	-0.81	-1.72	1.6	-1	0.6	1.03	-0.4	0.63	1.39	-0.1	1.29	0.12	-1.21
21	0	23	1	0	1	1	11	7	24.7	2	2	33.26	33.81	0.55	-0.33	0.15	-0.18	-0.75	0.29	-0.46	-0.95	1.78	0.83	-1.1	1.91	0.81	-1.52	0.83	-0.69	-1.63	1.52	-0.11	-0.62	1.63	1.01	-0.35	1.62	1.27	-0.57	-0.95	-1.52	-0.53	-0.39	-0.92	-1.19	0.68	-0.51	-0.88	1.23
22	0	31	1	0	0	1	8	4	32.2	3	2	28.13	30.23	2.1	-1.88	0.74	-1.14	-2.25	1.51	-0.74	-2.34	2.95	0.61	-2.67	4.15	1.48	-0.46	-0.44	-0.9	-2.01	1.42	-0.59	-0.46	2.21	1.75	-0.42	2.64	2.22	1.88	-3.39	-1.51	0.66	-2.73	-2.07	1.42	-1.18	0.24	0.24	-0.09
23	0	31	1	1	0	0	10	7	32.6	2	2	32.45	33.99	1.54	0.75	1.57	2.32	0.35	0.24	0.59	-1.16	2.22	1.06	-1.12	1.33	0.21	1.77	-0.18	1.59	1.65	-0.2	1.45	-1.91	0.65	-1.26	-1.47	1.09	-0.38	2.93	-2.4	0.53	2.77	-1.53	1.24	1.02	-1.75	-0.73	1.3	-0.44
24	0	39	1	0	0	0	8	4	40.2	3	2	27.97	28.85	0.88	-1.16	2.25	1.09	-0.96	1.59	0.63	-1.46	3.68	2.22	-0.76	2.34	1.58	-1.32	1.53	0.21	-1.13	1.66	0.53	-0.3	1.43	1.13	0.2	0.75	0.95	0.14	-2.15	-2.01	-0.37	-0.68	-1.05	-0.16	-0.72	-0.88	-0.17	0.07
25	0	19	1	1	1	1	19	7	21.3	3	2	31.7	33.19	1.49	1.92	-1.16	0.76	1.51	-1.04	0.47	-0.89	1.79	0.9	-1.02	2.17	1.15	1.04	1.06	2.1	-0.14	1.71	1.57	-2.81	2.95	0.14	-2.53	3.21	0.68	1.93	-0.73	1.2	0.88	-0.46	0.42	-0.88	2.22	1.34	-1.65	2.75
26	0	12	1	1	1	1	17	4	13.9	3	3	39.12	40.68	1.56	-1.25	-0.24	-1.49	-1.41	-0.71	-2.12	-4.28	1.77	-2.51	-4.4	2.45	-1.95	-4.2	0.76	-3.44	-4.26	1.16	-3.1	-3.03	2.01	-1.02	-2.99	3.16	0.17	0.08	-1.01	-0.93	0.14	-1.29	-1.15	-2.95	1	-1.95	-2.85	1.87
27	0	17	1	1	1	1	9	8	18.6	2	3	48.38	46.66	-1.72	-0.29	1.18	0.89	0.27	1.93	2.2	0.24	1.72	1.96	0.57	2.85	3.42	-0.15	-0.15	-0.3	0.42	-0.22	0.2	0.53	0.54	1.07	0.3	0.92	1.22	-0.39	-1.87	-2.26	-0.15	-3.07	-3.22	0.14	-1.33	-1.19	0.15	-2.15
28	0	26	1	0	1	0	4	5	26.9	3	1	25.36	25.95	0.59	0.99	0.33	1.32	1.24	0.62	1.86	0.95	3.12	4.07	1.02	2.45	3.47	0.71	0.82	1.53	0.77	1.15	1.92	-0.04	2.79	2.75	-0.22	1.83	1.61	-0.24	-2.3	-2.54	-0.25	-1.3	-1.55	-0.28	0.49	0.21	-0.47	0.53
29	0	22	1	1	1	1	7	11	23.7	2	2	27.54	27.63	0.09	-1.44	1.16	-0.28	-1.97	1.24	-0.73	-1.39	4.51	3.12	-1.98	4.18	2.2	-1.25	1.62	0.37	-1.35	0.73	-0.62	0.05	3.35	3.4	-0.01	2.94	2.93	0.14	-2.89	-2.75	0.63	-3.45	-2.82	0.19	0.46	0.65	0.62	-0.51
30	0	25	1	0	1	0	6	8	26.3	2	2	30.25	30.1	-0.15	-1.96	3.64	1.68	-2.12	6.32	4.2	-1.36	2.44	1.08	-1.53	4.68	3.15	-0.58	-0.13	-0.71	-1.3	1.25	-0.05	0.6	-1.2	-0.6	0.59	-1.64	-1.05	0.78	-2.57	-1.79	0.23	-3.43	-3.2	1.38	-3.77	-2.39	0.82	-5.07
31	0	32	1	1	1	1	16	5	33.9	2	2	27.32	28.63	1.31	1.14	-0.54	0.6	0.82	-0.29	0.53	1.11	1.98	3.09	0.96	2.71	3.67	2.31	-1.33	0.98	1.53	0.66	2.19	-0.03	2.52	2.49	0.14	3	3.14	1.2	-3.31	-2.11	0.57	-2.05	-1.48	1.17	-0.79	0.38	0.71	0.95
32	0	27	1	0	1	0	6	5	28.1	3	1	25.34	24.39	-0.95	0.17	6.27	6.44	-0.98	10.33	9.35	0.03	3.51	3.54	-1.02	6.88	5.86	2.24	0.37	2.61	-0.83	4.98	4.15	-0.14	-2.76	-2.9	-0.04	-3.45	-3.49	2.21	-3.14	-0.93	0.19	-1.9	-1.71	2.07	-5.9	-3.83	0.15	-5.35
33	0	35	1	0	0	0	11	4	36.4	2	1	22.54	23.56	1.02	-1.72	3.47	1.75	-0.89	3.34	2.45	-3.62	4.63	1.01	-1.57	2.61	1.04	-3.29	0.84	-2.45	-1.48	0.76	-0.72	-1.9	1.16	-0.74	-0.68	-0.73	-1.41	0.33	-3.79	-3.46	0.09	-1.85	-1.76	-1.57	-2.63	-4.2	-0.59	-2.58
34	0	23	1	1	1	1	13	4	24.6	2	1	26.83	25.76	-1.07	-0.92	2.18	1.26	-1.19	4.58	3.39	-1.62	4.25	2.63	-2.04	6.22	4.18	-1.59	1.96	0.37	-1.78	3.55	1.77	-0.7	2.07	1.37	-0.85	1.64	0.79	0.03	-2.29	-2.26	0.26	-2.67	-2.41	-0.67	-0.22	-0.89	-0.59	-1.03
35	0	17	3	0	1	1	10	6	18.5	1	2	27.05	27.29	0.24	-0.07	0.36	0.29	-1.24	2.58	1.34	-0.1	2.79	2.69	-0.49	4.16	3.67	0.19	2.38	2.57	-0.38	3.48	3.1	-0.03	2.43	2.4	0.75	1.58	2.33	0.29	-0.41	-0.12	0.11	-0.68	-0.57	0.26	2.02	2.28	0.86	0.9
36	1	21	1	0	1	0	2	10	22.2	3	1	21.88	23.42	1.54	-2.23	10.32	8.09	-2.34	10.86	8.52	0.92	6.77	7.69	0.79	7.37	8.16	1.01	-0.15	0.86	1.36	0.76	2.12	3.15	-3.55	-0.4	3.13	-3.49	-0.36	0.09	-6.92	-6.83	0.57	-6.61	-6.04	3.24	-10.47	-7.23	3.7	-10.1
37	0	22	1	0	1	0	7	7	23.6	2	1	26.23	27.01	0.78	-1.09	3.23	2.14	-3.46	5.67	2.21	-1.34	2.32	0.98	-3.48	7.22	3.74	-0.15	-0.31	-0.46	-1.95	3.63	1.68	-0.25	-0.91	-1.16	-0.02	1.55	1.53	1.19	-2.63	-1.44	1.53	-3.59	-2.06	0.94	-3.54	-2.6	1.51	-2.04
38	0	21	1	0	1	0	8	6	22.5	3	2	36.9	38.44	1.54	-2.5	3.41	0.91	-2.68	3.06	0.38	-0.84	2.8	1.96	-2.22	2.73	0.51	-0.31	-0.88	-1.19	-1.42	0.3	-1.12	1.66	-0.61	1.05	0.46	-0.33	0.13	0.53	-3.68	-3.15	0.8	-2.43	-1.63	2.19	-4.29	-2.1	1.26	-2.76
39	1	27	2	1	1	0	7	9	29.4	3	2	32.72	31.56	-1.16	-4.76	7.24	2.48	-6.11	12.56	6.45	-0.62	3.07	2.45	-2.04	5.23	3.19	-0.25	-1.43	-1.68	-1.91	1.67	-0.24	4.14	-4.17	-0.03	4.07	-7.33	-3.26	0.37	-4.5	-4.13	0.13	-3.56	-3.43	4.51	-8.67	-4.16	4.2	-10.89
40	0	23	1	1	1	1	12	7	25.2	1	3	45.35	43.8	-1.55	-0.23	2.74	2.51	2.21	1.39	0.82	-0.38	4.53	4.15	0	4.04	4.04	0.02	0.48	0.5	0.55	0.08	0.63	-0.15	1.79	1.64	-2.21	2.65	3.22	0.4	-4.05	-3.65	0.55	-3.96	-3.41	0.25	-2.26	-2.01	-1.66	-1.31
	1=male			1=extraction	1=labial_appliances	1=iatrogenic				1=reduced	1=brachyfacial
	0=female			0=nonextraction	2=lingual_appliances	2=primary				2=normal	2=mesofacial
										3=increased	3=dolichofacial
[truncated: 1 more columns]
